# Supplementary material for: The E3 ligase UBR2 regulates cell death under caspase deficiency via Erk/MAPK pathway
Source: Cell Death Dis. 2020 Dec 8;11(12):1041. doi: 10.1038/s41419-020-03258-3 (PMC7721896; doi:10.1038/s41419-020-03258-3)
Supplement: Supplementary file 8 — Supplemental Table 1 [file 41419_2020_3258_MOESM8_ESM.xlsx]

## Sheet: Sheet1
		SENSITZERS	APAF1	BIRC5	BIK	PTTG1IP	CASP3	CASP8	CCNA2	CD44	CEBPD	CLCN6	DPYD	EP300	FHL2	FUT1	GJA1	GNAT2	GRLF1	GSTA1	IGFBP1	MPZ	PREP	PSMC4	CCL3L1	TCEB1
			NR2C2	YARS	RAB28	NCR2	FHL5	ADAMTS3	ARNT2	RNF10	DDX20	HYPB	SCG3	IL19	LRP1B	MNAB	TRPM4	BCCIP	SRPRB	FKSG42	DCOHM	FBXW9	ING5	PHF6	USP38	BAGE4
			37316	CSMD3	TRIM64	LOC123722	MGC52282	C6orf69	FSHR	P2RY13	MAS1L	OR56B4	MRGPRF	PTPRS	PPM1D	FBP2	MTMR2	MINPP1	PPP1R13B	PPP1R15A	DUSP24	FLJ32332	ERBB4	IKBKB	MARK3	MADD
			PRKAG2	BNC1	CLTC	DCT	HLA-C	HMGN1	FOXA1	HOXC8	IVL	MOV10	NDUFS6	NFYB	NPPA	SLC11A2	RPS4Y1	SPTA1	SRP19	SYP	TNNI1	ZNF161	GYG2	H1FX	HPRP8BP	C1orf38
			GDA	PUM1	p44S10	ZBTB33	IPO8	HBS1L	HPSE	PROL3	UQCR	PWP1	POU6F2	ZBTB1	ETEA	DDHD2	HIG1	GPSM1	CCDC9	EPC2	OR2K2	CNNM1	BZW2	RPL26L1	C15orf15	LOC54499
		PROTECTOR	BIRC4	APP	SCARB1	GNB3	ITGAV	KIF11	NR4A2	OPCML	PSMB3	UBC	DDX48	ch-TOG	GNB2L1	COPG	HOM-TES-103	ANAPC2	CD164L1	BIRC6	LOC92235	CPA5	PROCA1	DHRS4L2	RTN4RL2	SLC6A17
			LOC389425	FPR1	ADMR	PTPRA	PPP1R14D	CAMK2B	MAPK8IP1	CCBL1	COPB	DAB1	SLC29A2	NDUFC2	CNOT2	POLR2A	POLR2G	RPS4X	RPS5	RPS13	RPS29	SLC27A5	Ufc1	DDX49	CFC1	RP4-622L5
			KIAA1219	FLJ21839	DMRTC1	RPP21	FLJ11535	C6orf59	FAM14A	MGC13168	MGC18079	SAMD6	SDK1	LOC222171	OR1B1	MGC64882	SLRN	FLJ45248	FLJ31132	CNTN1	GSTM4	RPS3A	SNCB	ZNF42	PEMT	CDIPT
			C1orf2	MORF4L1	ARHGAP8	TTLL1	RBMS3	SLC27A6	TRNT1	LRRC20	GALNT10	SLC30A5	C6orf29	MGC15416	NALP12	WDR20	CADPS2	CKLFSF3	POLR2J2	NANOS1	HBA2	RPS17	RPS2	BPY2	MMP23B	WBP1
			DJ328E19.C1.1	LOC51149	RPS18	LOC348174	UNQ830	DMRTA2	LOC90133	LOC126755	LOC285296	LOC285188	LOC388955	LOC391030	LOC391144	LOC388617	LOC400962	LOC400987	LOC401470	LOC401646	LOC401845	LOC257358	PPL8	LOC441001	GD:PTPRD	LOC441447
			LOC440946	LOC442557	LOC442748	LOC442776	FLJ44082	ABCA1	ACTN4	ADCY5	ADH1A	ADH4	AHSG	ALDH3A1	ALDOB	ALOX15B	AMFR	APOC3	AQP2	AQP7	BRCA2	C6	CCM1	CD1D	CD28	TNFRSF8
			CENPE	CHRNA5	CNGA3	COL8A1	COMP	CTSE	CYP2A6	DDC	EEF1A1	EFNB1	EPO	ESRRA	ETS2	G6PD	GABRA2	GHRH	GPLD1	GRN	HAS2	SERPIND1	HNF4G	HNRPU	IDUA	IFNA2
			CYR61	IL9R	IL13	IL17	INSRR	ITGA2B	ITGB5	KRT1	LLGL2	LRP4	MATN3	MGST1	MGST3	MMPL1	MYH10	NACA	NAGLU	NOS2A	FURIN	PAPPA	PAX2	PAX3	PER1	PFN1
			PLA2G2A	PLAUR	PLD2	PMM2	POLA	PRCC	PRF1	PSMA2	PSMA4	PTGIS	QSCN6	RAB4A	RAB6A	RAD51L1	RAD52	RASGRF1	RING1	RP1	RPS27A	RRAS	RXRG	SCN1B	SCNN1A	SCNN1B
			SFRP5	SFRS10	SGCG	SH3GL1	SLA	SLC1A5	SLC7A1	SPTB	SSR4	TAC3	TCOF1	TFF1	TGM2	TIAM1	TPSAB1	UBB	UBE2V2	SCGB1A1	VEGFB	XPNPEP1	XPO1	XRCC2	RAB7	COLQ
			HIST1H2BO	ADAM20	CES2	IQGAP1	APLN	CACNA1H	HAT	ECEL1	HOMER2	ADAMTS2	BCAR1	SNX17	FRAT1	THRAP5	IL18BP	BCAP31	ABCA7	PRPF8	CCT8	FRS2	LILRB3	KIF3A	CAPN10	LZTS1
			ABCB8	TREX2	USP33	PDZK3	UBR2	KIAA0674	PHF15	USP24	ELA3B	IL17R	ARIH1	RPL36	SIN3A	ATRNL1	SEZ6L2	CACNG5	RAB30	TRPM5	DNMT3L	SLC40A1	EDD	FXYD5	ROBO4	CYP2W1
			SSH3	TRIM68	PB1	TRPV6	FLJ20244	TRERF1	WSB2	TRPC7	RNF150	USP36	HCN3	ALOXE3	GFRA4	LHX5	MS4A5	C14orf173	KLC2	CARD14	FLJ22761	PDGFD	ITCH	FKSG83	MGC15619	LZTS2
			FIBCD1	LOC92312	LRRC4B	RNF157	TNFRSF13C	MRGPRE	RLN3	C15orf27	SBBI54	C20orf160	SERPINA12	LOC146909	KIAA2025	FLJ30473	MARLIN1	ZNF596	KCNV2	ADAMTS17	LOC220429	AOF1	MMD2	DKFZp434K1815	LOC222967	MGC40368
			GPX6	P4HA3	LOC283385	LOC284393	LOC339799	TREML1	ABCB5	AKR1CL1	LOC388524	LOC388579	SLC9A4	LOC390282	LOC399937	LOC440372	LOC440802	ADORA3	OPN1SW	C3AR1	CCKBR	CCR6	DRD3	FPRL1	GPR40	HCRTR1
			HCRTR2	MC3R	MC5R	OPRD1	TRHR	VIPR1	GALR2	EDG4	GPR50	GPR52	GPR45	OR10H2	GRCA	GPR173	GPR92	AD026	GPR128	OR6W1P	GNRHR2	GPR175	TRAR3	OR6B3	GPR113	GPR156
			GPR109A	OR6B2	OR52H1	GPR158L1	DUSP7	PPM1B	PPP1CA	PPP1R10	PPP2R1B	PPP2R5C	PTPN7	SBF1	PTP4A2	PPFIA4	RNGTT	PTPLA	PPM1F	M-RIP	PTPN22	PIP3AP	PPP1R12C	PPP2R2D	INPP5E	DOLPP1
			LHPP	LPPR2	PPP1R14C	PPP1R1B	ACPT	DUSP19	DUSP18	ACVR2B	ALK	BMPR1A	DGKA	EPHA5	KDR	ROR1	ROR2	PAK1	PDPK1	PFKFB4	PIK3R2	PSKH1	RYK	CASK	STK16	CDKL1
			CDK5R1	PRKD2	AK5	ZAK	CaMKIINalpha	NUCKS	NEK9	STK11IP	GRK7	ANKK1	KSR2	LOC390975	LOC392265	LOC400301	ACY1	ADPRH	APOA4	ARF5	ARL2	ART1	ARVCF	ASL	ATP6V0B	C1QB
			C11orf2	CAPG	CDH13	CDH16	CDW52	CEACAM3	CHI3L2	CHN1	COL6A1	COPA	COX5B	CRYAA	CSRP1	CTF1	CXorf2	37135	DLST	DNASE1L2	DPEP1	DRG2	EIF2B1	EIF2S3	EIF4A2	EVPL
			FARSLA	FCMD	GAS8	BLOC1S1	GFER	GSTA2	GTF3C2	HIST1H1C	HKR3	HLA-DOA	HLA-DQB2	IGJ	ITIH2	KLRB1	KRN1	KRT15	KRTHB3	FADS3	SMAD9	MBP	MDS1	ME1	MHC2TA	NCAM2
			NDUFB9	NDUFB10	NDUFS1	NDUFS3	NFKB2	NINJ2	NOVA2	SIX6	PGM1	PIGH	POLR2D	POLR2K	PPY	PRRG2	PSD	RBP2	BRD2	RP9	RPL3	RPL11	RPS11	RPS14	RPS28	S100P
			SFPQ	SLC1A6	SLC5A2	SLC8A2	SMPD2	SNRPA	STAC	STIM1	SUPT5H	SUPT6H	SYT1	TBCA	TCTEL1	TLE3	TTR	TULP2	UGT2B15	WNT7B	ZNF8	ZNF35	ZNF45	SLC30A3	TFPI2	ZNF212
			HIST2H4	EIF3S4	MYOM1	CREG1	CXX1	CLDN2	CLDN9	SYNGR3	SLC28A2	RPH3AL	KIAA0685	PIG8	VprBP	PDZK10	FARP2	KIAA0352	ZBED4	SRGAP3	USP52	CXorf6	COX17	FLOT1	DNAJA2	CFDP1
			HOXB13	CCT7	IFITM2	SC65	POLR3G	IMP-1	SF3A3	CBX1	ZAP128	SPINK5	TREH	NXPH3	EVER1	NT5C2	FCHO1	MDN1	KIAA1068	ATP1B4	XLHSRF-1	LRRC21	OPTC	OR2T1	CPAMD8	SALL3
			CNTN6	CECR6	ZC3HDC7	HIG2	GALNT9	SHANK1	CRYL1	CEECAM1	SS18L2	ZNF219	GLTP	PACAP	ZMYND10	PIAS4	C7orf20	C14orf166	C1orf41	OAZ3	ZNF44	SIX4	C21orf42	NANS	KCTD5	PLEKHA5
			DKFZp434H2215	FGIF	COMMD4	MOCOS	NOL8	AIM1L	C21orf77	PRO1580	MAML3	ALDRL6	FLJ20277	ZDHHC7	FLJ20489	LIMS2	RBM22	FLJ10357	TMEM34	FLJ11029	DDX28	MDS032	ALG1	PCDHB3	TEX13B	CRTAM
			BARHL1	CABP4	CTL2	KIAA1196	KIAA1202	PREX1	KIAA1510	DHX37	POLD4	SIGIRR	SAV1	FLJ11773	SELB	FKBPL	CLSPN	CENTD3	TEKT3	FLJ12998	FLJ12448	PYCRL	PLEKHA3	LRFN4	METRN	PRRG4
			MGC5508	LY6G6E	MGC11266	EFHD2	ABHD8	SAP130	ARMC7	ALG9	C18orf14	FLJ23447	FLJ14129	C10orf95	C10orf81	FLJ13096	WBSCR23	FLJ23550	FLJ23231	CCDC2	MYCT1	FLJ22471	MGC10993	CRR9	PTDSS2	PDRG1
			THG-1	NUDT12	MGC11134	OBSCN	HDHD2	FLJ12519	MGC13057	MGC4549	ZNF333	SPIRE2	KIRREL3	HINT2	MYO18B	GPT2	FLJ14566	FLJ14827	MGC11308	KRTAP3-3	RHPN2	DKFZp761B107	MGC17337	C14orf43	C19orf20	Sprn
			ASB16	ARHGAP12	LOC112937	LOC113386	SDSL	C1QTNF5	LOC115098	SLC5A11	MGC20983	RBP7	IMAGE3451454	PRAP1	OR52J3	OR10A7	C14orf8	LOC123169	KIAA1977	LOC126208	MGC29891	FLJ38753	MGC46719	C20orf17	NEU4	FLJ31438
			TRAM1L1	OR2Y1	MGC20262	OR1L8	PASD1	CXorf33	ASB5	ZNF597	EVER2	STARD6	ATP8B3	FLJ32833	FLJ25124	FLJ32796	NFAM1	TTL	FLJ32063	MGC2610	SGOL1	LOC152195	FGD5	C9orf84	FLJ31204	SMILE
			FLJ35757	IMP5	ZNF342	CAGLP	ARP10	GLIS3	SPACA4	NALP6	U2AF1L3	TMEM16E	GSH1	C10orf107	C10orf27	OR9Q1	NS5ATP13TP2	LOC220929	TWISTNB	C7orf27	TMED4	UNC5CL	FNDC5	FLJ25952	C10orf93	LOC257106
			C6orf21	TMIE	C10orf53	FLJ32949	C14orf70	MGC21830	LOC283932	MGC29814	FLJ36674	FLJ41131	FLJ90805	LOC284723	SEC14L4	FLJ33590	SUMF1	C5orf16	LOC285636	LOC286075	FLJ46072	OR5F1	LOC339456	MGC50844	FIGLA	ITIH5L
			KRTAP10-10	MGC45871	HILS1	FLJ00332	FLJ45645	LOC387778	FLJ45910	LOC388650	FLJ45717	FLJ43860	UNQ2541	OR52D1	OR6C75	OR10K1	MGC39606	MGC34774	MGC50722	FLJ44653	FLJ42102	FLJ45684	PRSSL1	FLJ43870	FLJ41993	UNQ6411
			LOC401431	OR2T27	OR6C65	HCG3	MGC70857	ASTL	LOC440138	FLJ16171	LOC494143	MS4A13	CLTB	CTBP1	PHC2	FBLN1	G1P3	GART	GYPE	HLA-A	TLX2	HYAL1	IRF7	KIR2DS4	KLRC3	LSP1
			MCM4	MOBP	MOG	NCF4	NMB	NVL	PCDH1	POU5F1	PSG4	RFX3	RFX4	RHD	RPS24	SEMG1	ITSN1	SSX5	SYN1	TCEA2	MADCAM1	PLA2G6	EIF3S9	B4GALT2	DPM2	AP1G2
			PIGQ	SYNGR1	DLGAP1	SLC22A6	PPT2	PEX16	ATP5J2	LKAP	ARHGAP25	HNRPDL	HMG2L1	SCAMP3	ALG3	WFDC2	SEMA4B	AGPAT1	ZNF268	RABL2A	PSIP1	SLCO2B1	DDX42	ZNFN1A3	SIAHBP1	RALY
			AZI1	CNOT1	POGZ	SCFD1	POFUT2	C22orf9	BRD4	PRAME	CHST5	TRIM29	TFIP11	DKFZP564J0123	MIZF	PCDHGA12	THEA	HIBCH	CPNE7	CECR5	TMEM14A	THY28	PTD004	GMPPA	PSAT1	SLC39A3
			ZNRD1	GLRX2	MRPL4	KLHL5	ZDHHC9	WBP5	MRPL27	ARMCX3	DPM3	DKFZp564J157	TSRC1	A2BP1	PRG-3	SLC41A3	BTBD7	WDR10	UBAP2	PCDHGA5	PCDHGA4	PCDHAC2	PCDHA13	DNAJC12	SLC2A9	TRIM54
			NDRG3	KIAA1622	SF4	KIAA1967	SLC4A5	CDH23	WARP	FLJ12949	ZNF655	GEMIN7	FLJ13213	FLJ23554	FLJ11806	PKD1-like	FRAS1	UXS1	ITIH5	WNT5B	C2orf7	ZMAT1	KIAA1914	MGC13170	TCEAL3	TBL1Y
			DERL3	MGC23908	CKLFSF7	LACTB	SLC26A9	GEFT	FOXP4	REG-III	C20orf132	ZFOC1	FLJ39822	URB	CNTN4	GGN	LOC200383	C10orf9	FLJ40288	IMAA	LOC388394	C21orf34	TMAP1	PALM2-AKAP2	HBG1	C4BPB
			RPL7	RPL18A	OR13C2	OR2M3	RPS3	OR11H1	LOC389541	RPS7	RPS8	RPS20	RPS27	CST2	H3F3A	LSP1	RANBP1	TSPY1	HIST1H2BI	HIST1H3I	EIF4EBP3	PSPN	PRY	HS6ST1	CDY2	ZNF254
			MORF4	DDX19	C2orf27	SPANXA1	RANGNRF	ILT8	C19orf27	DUX4	NPB	SMAF1	TUBB8-pending	LCE3E	KRTAP13-1	FLJ36766	PSG8	KRTAP10-8	FLJ42953	FLJ45202	BLOC1S3	LOC146053	LOC91353	ZSWIM4	LOC440804	SHANK3
			N4BP3	KIAA1276	KIAA0953	LOC153027	BEXL1	LOC149603	KIAA0657	LOC155100	KIAA1922	LOC127099	LOC127295	LOC127545	LOC127550	LOC122706	LOC130429	LOC139116	LOC140103	LOC134505	LOC137107	LOC138729	HSPCAL3	LOC143941	TTC7B	FLJ46675
			LOC148915	LOC151451	LOC153441	KIAA1935	LOC153918	ESCO2	C14orf72	SPCS2P	LOC256283	LOC254938	KIAA1394	LOC284397	LOC286157	LOC286423	LOC285018	LOC283440	LOC283530	LOC283780	DDN	LOC340168	LOC338611	NANOS3	LOC345222	LOC347265
			LOC339583	LOC387753	LOC387930	LOC388076	LOC388079	LOC388308	LOC388438	NYD-SP11	LOC388630	FLJ00193	ANKRD20B	LOC389848	LOC389950	LOC390110	LOC390234	LOC390669	LOC391123	LOC391298	LOC387763	LOC387950	LOC388193	LOC388300	LOC388340	LOC388388
			LOC388496	LOC388639	LOC388684	LOC388727	LOC389043	LOC389332	LOC389338	LOC389345	LOC286114	LOC389676	LOC392177	LOC399904	PCNXL3	LOC400156	LOC400224	LOC400499	LOC400506	DKFZp313P036	LOC284100	C1orf34	LOC400790	LOC401019	LOC401034	LOC401089
			LOC401121	LOC401207	LOC441243	LOC401391	LOC158381	LOC401819	LOC401895	LOC401915	LOC401922	LOC401923	LOC401937	C20orf115	LOC402326	LOC442401	LOC399708	LOC399753	LOC283050	LOC170425	LOC399876	LOC283177	LOC399986	LOC283432	LOC400070	LOC400125
			LOC400411	LOC283761	LOC400456	LOC400523	MGC23284	LOC400558	LOC400655	LOC400662	LOC400730	LOC400741	LOC400756	LOC400861	LOC339807	LOC401078	LOC401103	LOC340107	LOC401180	LOC402521	LOC402687	LOC439945	LOC439982	LOC440009	LOC440057	LOC440104
			LOC440142	LOC440176	LOC440224	LOC400470	LOC440385	LOC440444	FAM41C	LOC440733	LOC440764	LOC440847	LOC388966	LOC440992	LOC441133	TBX18	LOC441179	LOC441377	LOC441502	ZNF37B	LOC441566	LOC390107	LOC441597	LOC390239	LOC390250	LOC441651
			LOC441672	LOC401887	LOC441831	LOC343495	LOC402011	LOC441951	LOC391258	LOC441959	LOC343839	LOC442015	LOC391560	LOC402175	LOC391819	LOC222699	LOC442208	LOC392176	LOC138864	LOC442426	LOC139604	LOC253264	LOC440163	LOC440190	LOC440254	LOC440315
			LOC440339	LOC440392	LOC440578	LOC440596	LOC440724	LOC440768	LOC440958	LOC441041	LOC441138	LOC441167	LOC441346	LOC441378	LOC441443	LOC441444	LOC441464	LOC441547	LOC442441	LOC392089	LOC442709	LOC442584	LOC442610	LOC442613	LOC442643	LOC442644
			LOC442646	LOC442752
																												LOC440142
																												LOC440176
																												LOC440224
																												LOC400470
																												LOC440385
																												LOC440444
																												FAM41C
																												LOC440733
																												LOC440764
																												LOC440847
																												LOC388966
																												LOC440992
																												LOC441133
																												TBX18
																												LOC441179
																												LOC441377
																												LOC441502
																												ZNF37B
																												LOC441566
																												LOC390107
																												LOC441597
																												LOC390239
																												LOC390250
																												LOC441651
																												LOC441672
																												LOC401887
																												LOC441831
																												LOC343495
																												LOC402011
																												LOC441951
																												LOC391258
																												LOC441959
																												LOC343839
																												LOC442015
																												LOC391560
																												LOC402175
																												LOC391819
																												LOC222699
																												LOC442208
																												LOC392176
																												LOC138864
																												LOC442426
																												LOC139604
																												LOC253264
																												LOC440163
																												LOC440190
																												LOC440254
																												LOC440315
																												LOC440339
																												LOC440392
																												LOC440578
																												LOC440596
																												LOC440724
																												LOC440768
																												LOC440958
																												LOC441041
																												LOC441138
																												LOC441167
																												LOC441346
																												LOC441378
																												LOC441443
																												LOC441444
																												LOC441464
																												LOC441547
																												LOC442441
																												LOC392089
																												LOC442709
																												LOC442584
																												LOC442610
																												LOC442613
																												LOC442643
																												LOC442644
																												LOC442646
																												LOC442752
